# Supplementary material for: Comparative genomic and transcriptomic analysis of selected fatty acid biosynthesis genes and CNL disease resistance genes in oil palm
Source: PLoS One. 2018 Apr 19;13(4):e0194792. doi: 10.1371/journal.pone.0194792 (PMC5908059; doi:10.1371/journal.pone.0194792)
Supplement: S1 Table — (XLSX) [file pone.0194792.s001.xlsx]

## Sheet: 766_scn_BiologicalFunction
Level	GO ID	GO Name	GO Type	Parents (ACC)	Parents (Name)	Nodescore	#Seqs	Sequence Names
1	GO:0008150	biological_process	Biological Process			778.02	365	Eg|maker_p5_sc01569_augustus_gene_0.31, Eg|p5_sc00042_gene_77, Eg|p5_sc00006_gene_458, Eg|p5_sc00066_gene_164, Eg|maker_p5_sc00121_augustus_gene_13.43, Eg|p5_sc00037_gene_426, Eg|p5_sc00001_gene_1088, Eg|maker_p5_sc00084_augustus_gene_4.35, Eg|p5_sc00080_gene_107, Eg|p5_sc00002_gene_887, Eg|maker_p5_sc00210_snap_gene_2.46, Eg|p5_sc00048_gene_172, Eg|p5_sc00099_gene_152, Eg|p5_sc01435_gene_6, Eg|p…
2	GO:0009987	cellular process	Biological Process	GO:0008150	biological_process	506.22	284	Eg|maker_p5_sc01569_augustus_gene_0.31, Eg|p5_sc00006_gene_458, Eg|p5_sc00066_gene_164, Eg|p5_sc00037_gene_426, Eg|p5_sc00001_gene_1088, Eg|maker_p5_sc00084_augustus_gene_4.35, Eg|p5_sc00080_gene_107, Eg|p5_sc00099_gene_152, Eg|p5_sc01435_gene_6, Eg|p5_sc00054_gene_361, Eg|p5_sc00064_gene_252, Eg|p5_sc00007_gene_621, Eg|p5_sc00008_gene_490, Eg|p5_sc00001_gene_584, Eg|maker_p5_sc00074_augustus_gen…
2	GO:0071840	cellular component organization or biogenesis	Biological Process	GO:0008150	biological_process	30.58	92	Eg|p5_sc00034_gene_424, Eg|maker_p5_sc00033_augustus_gene_38.31, Eg|p5_sc00079_gene_61, Eg|p5_sc00246_gene_65, Eg|p5_sc00063_gene_241, Eg|p5_sc00037_gene_426, Eg|p5_sc00001_gene_1088, Eg|p5_sc00080_gene_107, Eg|maker_p5_sc00001_snap_gene_135.86, Eg|p5_sc00009_gene_16, Eg|p5_sc00054_gene_361, Eg|p5_sc00064_gene_252, Eg|p5_sc00007_gene_621, Eg|p5_sc00084_gene_232, Eg|p5_sc00833_gene_9, Eg|p5_sc0000…
2	GO:0050789	regulation of biological process	Biological Process	GO:0065007, GO:0008150	biological regulation, biological_process	132.1	58	Eg|p5_sc00104_gene_32, Eg|maker_p5_sc00257_augustus_gene_6.31, Eg|maker_p5_sc00138_augustus_gene_14.54, Eg|p5_sc00356_gene_49, Eg|maker_p5_sc00001_snap_gene_135.86, Eg|p5_sc00099_gene_152, Eg|maker_p5_sc00057_augustus_gene_19.58, Eg|p5_sc00004_gene_707, Eg|p5_sc00833_gene_9, Eg|p5_sc00220_gene_65, Eg|p5_sc00036_gene_407, Eg|p5_sc00001_gene_388, Eg|p5_sc00001_gene_584, Eg|p5_sc00004_gene_666, Eg|p…
2	GO:0008152	metabolic process	Biological Process	GO:0008150	biological_process	654.5	286	Eg|maker_p5_sc01569_augustus_gene_0.31, Eg|p5_sc00006_gene_458, Eg|p5_sc00066_gene_164, Eg|p5_sc00037_gene_426, Eg|p5_sc00001_gene_1088, Eg|maker_p5_sc00084_augustus_gene_4.35, Eg|maker_p5_sc00210_snap_gene_2.46, Eg|p5_sc00099_gene_152, Eg|p5_sc01435_gene_6, Eg|p5_sc00054_gene_361, Eg|p5_sc00064_gene_252, Eg|p5_sc00007_gene_621, Eg|maker_p5_sc00074_augustus_gene_1.36, Eg|p5_sc00001_gene_584, Eg|p…
2	GO:0065007	biological regulation	Biological Process	GO:0008150	biological_process	81.41	66	Eg|maker_p5_sc01053_snap_gene_0.49, Eg|p5_sc00104_gene_32, Eg|maker_p5_sc00257_augustus_gene_6.31, Eg|maker_p5_sc00138_augustus_gene_14.54, Eg|p5_sc00356_gene_49, Eg|maker_p5_sc00001_snap_gene_135.86, Eg|p5_sc00099_gene_152, Eg|p5_sc00003_gene_770, Eg|maker_p5_sc00057_augustus_gene_19.58, Eg|p5_sc00064_gene_252, Eg|p5_sc00004_gene_707, Eg|p5_sc00833_gene_9, Eg|p5_sc00220_gene_65, Eg|p5_sc00036_ge…
2	GO:0051179	localization	Biological Process	GO:0008150	biological_process	35.43	43	Eg|p5_sc00103_gene_77, Eg|maker_p5_sc00182_augustus_gene_12.126, Eg|p5_sc00048_gene_82, Eg|p5_sc00042_gene_77, Eg|p5_sc00085_gene_50, Eg|p5_sc00071_gene_71, Eg|maker_p5_sc00121_augustus_gene_13.43, Eg|p5_sc00057_gene_264, Eg|p5_sc00011_gene_329, Eg|p5_sc00026_gene_160, Eg|p5_sc00356_gene_49, Eg|maker_p5_sc00108_snap_gene_18.19, Eg|p5_sc00002_gene_887, Eg|p5_sc00048_gene_172, Eg|p5_sc00036_gene_30…
2	GO:0044699	single-organism process	Biological Process	GO:0008150	biological_process	124.01	174	Eg|maker_p5_sc00121_augustus_gene_13.43, Eg|p5_sc00356_gene_49, Eg|maker_p5_sc00210_snap_gene_2.46, Eg|maker_p5_sc00001_snap_gene_135.86, Eg|p5_sc00099_gene_152, Eg|p5_sc00312_gene_77, Eg|p5_sc01435_gene_6, Eg|maker_p5_sc00057_augustus_gene_19.58, Eg|p5_sc00009_gene_16, Eg|p5_sc00077_gene_188, Eg|p5_sc00054_gene_361, Eg|p5_sc00073_gene_50, Eg|p5_sc00004_gene_707, Eg|p5_sc00036_gene_407, Eg|p5_sc0…
2	GO:0050896	response to stimulus	Biological Process	GO:0008150	biological_process	84.64	73	Eg|maker_p5_sc00084_augustus_gene_4.35, Eg|p5_sc00001_gene_1000, Eg|p5_sc00026_gene_160, Eg|p5_sc00099_gene_152, Eg|maker_p5_sc00001_snap_gene_135.86, Eg|maker_p5_sc00057_augustus_gene_19.58, Eg|p5_sc00064_gene_252, Eg|p5_sc00093_gene_196, Eg|p5_sc00004_gene_707, Eg|p5_sc00084_gene_232, Eg|p5_sc00833_gene_9, Eg|p5_sc00220_gene_65, Eg|p5_sc00036_gene_407, Eg|p5_sc00001_gene_543, Eg|p5_sc00008_gene…
3	GO:0019222	regulation of metabolic process	Biological Process	GO:0050789, GO:0008152	regulation of biological process, metabolic process	44.59	36	Eg|maker_p5_sc00023_augustus_gene_5.34, Eg|p5_sc00100_gene_186, Eg|maker_p5_sc00023_exonerate_est2genome_gene_22.1, Eg|p5_sc00094_gene_191, Eg|maker_p5_sc00257_augustus_gene_6.31, Eg|maker_p5_sc00138_augustus_gene_14.54, Eg|p5_sc00356_gene_49, Eg|p5_sc00177_gene_50, Eg|maker_p5_sc00001_snap_gene_135.86, Eg|p5_sc00099_gene_152, Eg|p5_sc00833_gene_9, Eg|p5_sc00003_gene_996, Eg|p5_sc00009_gene_168, …
3	GO:0016043	cellular component organization	Biological Process	GO:0009987, GO:0071840	cellular process, cellular component organization or biogenesis	30.91	73	Eg|p5_sc00034_gene_424, Eg|maker_p5_sc00033_augustus_gene_38.31, Eg|p5_sc00079_gene_61, Eg|p5_sc00246_gene_65, Eg|p5_sc00037_gene_426, Eg|p5_sc00001_gene_1088, Eg|p5_sc00080_gene_107, Eg|maker_p5_sc00001_snap_gene_135.86, Eg|p5_sc00009_gene_16, Eg|p5_sc00054_gene_361, Eg|p5_sc00064_gene_252, Eg|p5_sc00007_gene_621, Eg|p5_sc00833_gene_9, Eg|p5_sc00084_gene_232, Eg|p5_sc00001_gene_388, Eg|maker_p5_…
3	GO:0071704	organic substance metabolic process	Biological Process	GO:0008152	metabolic process	199.48	245	Eg|maker_p5_sc01569_augustus_gene_0.31, Eg|p5_sc00006_gene_458, Eg|p5_sc00066_gene_164, Eg|p5_sc00037_gene_426, Eg|maker_p5_sc00084_augustus_gene_4.35, Eg|p5_sc00001_gene_1088, Eg|p5_sc00099_gene_152, Eg|p5_sc01435_gene_6, Eg|p5_sc00064_gene_252, Eg|p5_sc00007_gene_621, Eg|maker_p5_sc00074_augustus_gene_1.36, Eg|p5_sc00004_gene_666, Eg|p5_sc00004_gene_665, Eg|p5_sc00094_gene_95, Eg|p5_sc00002_gen…
3	GO:0051716	cellular response to stimulus	Biological Process	GO:0009987, GO:0050896	cellular process, response to stimulus	30.12	44	Eg|maker_p5_sc00028_augustus_gene_20.51, Eg|p5_sc00006_gene_439, Eg|p5_sc00094_gene_191, Eg|p5_sc00034_gene_84, Eg|p5_sc00104_gene_157, Eg|p5_sc00061_gene_315, Eg|maker_p5_sc00084_augustus_gene_4.35, Eg|p5_sc00101_gene_70, Eg|p5_sc00099_gene_152, Eg|maker_p5_sc00001_snap_gene_135.86, Eg|p5_sc00064_gene_252, Eg|p5_sc00093_gene_196, Eg|p5_sc00004_gene_707, Eg|maker_p5_sc00334_snap_gene_1.22, Eg|p5_…
3	GO:0006807	nitrogen compound metabolic process	Biological Process	GO:0008152	metabolic process	234.78	156	Eg|p5_sc00063_gene_247, Eg|maker_p5_sc01569_augustus_gene_0.31, Eg|p5_sc00006_gene_23, Eg|p5_sc00025_gene_465, Eg|maker_p5_sc00138_augustus_gene_14.54, Eg|p5_sc00066_gene_164, Eg|p5_sc00063_gene_241, Eg|maker_p5_sc00084_augustus_gene_4.35, Eg|p5_sc00356_gene_49, Eg|maker_p5_sc00001_snap_gene_135.86, Eg|p5_sc00312_gene_77, Eg|p5_sc00003_gene_770, Eg|p5_sc00099_gene_152, Eg|p5_sc01435_gene_6, Eg|p5…
3	GO:0009058	biosynthetic process	Biological Process	GO:0008152	metabolic process	150.85	108	Eg|maker_p5_sc01569_augustus_gene_0.31, Eg|p5_sc00006_gene_458, Eg|p5_sc00066_gene_164, Eg|maker_p5_sc00138_augustus_gene_14.54, Eg|p5_sc00003_gene_770, Eg|p5_sc00009_gene_16, Eg|p5_sc00077_gene_188, Eg|p5_sc00054_gene_361, Eg|p5_sc00036_gene_407, Eg|maker_p5_sc00006_augustus_gene_65.12, Eg|p5_sc04646_gene_1, Eg|maker_p5_sc00025_snap_gene_0.31, Eg|p5_sc00015_gene_287, Eg|maker_p5_sc00130_snap_gen…
3	GO:0044710	single-organism metabolic process	Biological Process	GO:0044699, GO:0008152	single-organism process, metabolic process	70.64	106	Eg|maker_p5_sc00210_snap_gene_2.46, Eg|p5_sc01435_gene_6, Eg|p5_sc00077_gene_188, Eg|p5_sc00054_gene_361, Eg|p5_sc00073_gene_50, Eg|p5_sc00036_gene_407, Eg|maker_p5_sc00074_augustus_gene_1.36, Eg|maker_p5_sc00006_augustus_gene_65.12, Eg|p5_sc04646_gene_1, Eg|maker_p5_sc00037_snap_gene_6.46, Eg|maker_p5_sc00025_snap_gene_0.31, Eg|maker_p5_sc00085_augustus_gene_4.44, Eg|maker_p5_sc00520_snap_gene_2…
3	GO:0044763	single-organism cellular process	Biological Process	GO:0009987, GO:0044699	cellular process, single-organism process	67.16	109	Eg|maker_p5_sc00001_snap_gene_135.86, Eg|p5_sc01435_gene_6, Eg|p5_sc00009_gene_16, Eg|p5_sc00077_gene_188, Eg|p5_sc00054_gene_361, Eg|p5_sc00036_gene_407, Eg|p5_sc00008_gene_490, Eg|maker_p5_sc00072_snap_gene_24.62, Eg|maker_p5_sc00036_snap_gene_34.23, Eg|p5_sc00001_gene_584, Eg|maker_p5_sc00074_augustus_gene_1.36, Eg|maker_p5_sc00006_augustus_gene_65.12, Eg|p5_sc04646_gene_1, Eg|p5_sc00203_gene_…
3	GO:0050794	regulation of cellular process	Biological Process	GO:0050789, GO:0009987	regulation of biological process, cellular process	86.42	54	Eg|maker_p5_sc00257_augustus_gene_6.31, Eg|maker_p5_sc00138_augustus_gene_14.54, Eg|p5_sc00356_gene_49, Eg|maker_p5_sc00001_snap_gene_135.86, Eg|p5_sc00099_gene_152, Eg|p5_sc00004_gene_707, Eg|p5_sc00833_gene_9, Eg|p5_sc00036_gene_407, Eg|p5_sc00220_gene_65, Eg|p5_sc00001_gene_388, Eg|p5_sc00001_gene_584, Eg|p5_sc00004_gene_666, Eg|p5_sc00221_gene_82, Eg|maker_p5_sc00025_snap_gene_0.31, Eg|maker_…
3	GO:0044238	primary metabolic process	Biological Process	GO:0008152	metabolic process	179.6	222	Eg|maker_p5_sc01569_augustus_gene_0.31, Eg|p5_sc00006_gene_458, Eg|p5_sc00066_gene_164, Eg|p5_sc00037_gene_426, Eg|maker_p5_sc00084_augustus_gene_4.35, Eg|p5_sc00001_gene_1088, Eg|p5_sc00099_gene_152, Eg|p5_sc01435_gene_6, Eg|p5_sc00064_gene_252, Eg|p5_sc00007_gene_621, Eg|p5_sc00004_gene_666, Eg|p5_sc00004_gene_665, Eg|p5_sc00094_gene_95, Eg|p5_sc00002_gene_198, Eg|p5_sc00015_gene_287, Eg|maker_…
3	GO:0044237	cellular metabolic process	Biological Process	GO:0009987, GO:0008152	cellular process, metabolic process	180.82	234	Eg|maker_p5_sc01569_augustus_gene_0.31, Eg|p5_sc00006_gene_458, Eg|p5_sc00066_gene_164, Eg|maker_p5_sc00084_augustus_gene_4.35, Eg|p5_sc00001_gene_1088, Eg|p5_sc00099_gene_152, Eg|p5_sc01435_gene_6, Eg|p5_sc00054_gene_361, Eg|p5_sc00064_gene_252, Eg|maker_p5_sc00074_augustus_gene_1.36, Eg|p5_sc00004_gene_666, Eg|p5_sc00004_gene_665, Eg|p5_sc00094_gene_95, Eg|p5_sc00002_gene_198, Eg|p5_sc00015_gen…
3	GO:0051234	establishment of localization	Biological Process	GO:0051179	localization	51.43	41	Eg|p5_sc00103_gene_77, Eg|maker_p5_sc00182_augustus_gene_12.126, Eg|p5_sc00048_gene_82, Eg|p5_sc00042_gene_77, Eg|p5_sc00085_gene_50, Eg|p5_sc00071_gene_71, Eg|maker_p5_sc00121_augustus_gene_13.43, Eg|p5_sc00057_gene_264, Eg|p5_sc00011_gene_329, Eg|p5_sc00356_gene_49, Eg|maker_p5_sc00108_snap_gene_18.19, Eg|p5_sc00002_gene_887, Eg|p5_sc00048_gene_172, Eg|p5_sc00036_gene_307, Eg|p5_sc00096_gene_15…
3	GO:0006950	response to stress	Biological Process	GO:0050896	response to stimulus	72.57	46	Eg|p5_sc00034_gene_84, Eg|p5_sc00104_gene_157, Eg|p5_sc00057_gene_264, Eg|maker_p5_sc00084_augustus_gene_4.35, Eg|p5_sc00001_gene_1000, Eg|p5_sc00026_gene_160, Eg|p5_sc00101_gene_70, Eg|maker_p5_sc00001_snap_gene_135.86, Eg|p5_sc00064_gene_252, Eg|p5_sc00093_gene_196, Eg|p5_sc00054_gene_385, Eg|p5_sc00004_gene_707, Eg|maker_p5_sc00334_snap_gene_1.22, Eg|p5_sc00833_gene_9, Eg|p5_sc00220_gene_65, E…
3	GO:0044085	cellular component biogenesis	Biological Process	GO:0071840	cellular component organization or biogenesis	24.81	49	Eg|maker_p5_sc00033_augustus_gene_38.31, Eg|p5_sc00063_gene_241, Eg|p5_sc00001_gene_1088, Eg|p5_sc00080_gene_107, Eg|p5_sc00054_gene_361, Eg|maker_p5_sc00072_snap_gene_24.62, Eg|maker_p5_sc00006_augustus_gene_65.12, Eg|p5_sc00004_gene_666, Eg|p5_sc00135_gene_94, Eg|p5_sc00194_gene_113, Eg|p5_sc00023_gene_233, Eg|p5_sc00094_gene_95, Eg|p5_sc00002_gene_198, Eg|maker_p5_sc00099_snap_gene_16.71, Eg|p…
4	GO:1901360	organic cyclic compound metabolic process	Biological Process	GO:0071704	organic substance metabolic process	86.8	131	Eg|maker_p5_sc01569_augustus_gene_0.31, Eg|p5_sc00025_gene_465, Eg|p5_sc00066_gene_164, Eg|p5_sc00063_gene_241, Eg|p5_sc00356_gene_49, Eg|maker_p5_sc00084_augustus_gene_4.35, Eg|p5_sc00099_gene_152, Eg|maker_p5_sc00001_snap_gene_135.86, Eg|p5_sc01435_gene_6, Eg|p5_sc00312_gene_77, Eg|p5_sc00003_gene_770, Eg|p5_sc00045_gene_364, Eg|p5_sc00077_gene_188, Eg|p5_sc00064_gene_252, Eg|p5_sc00036_gene_40…
4	GO:0034641	cellular nitrogen compound metabolic process	Biological Process	GO:0006807, GO:0044237	nitrogen compound metabolic process, cellular metabolic process	103.74	147	Eg|p5_sc00063_gene_247, Eg|maker_p5_sc01569_augustus_gene_0.31, Eg|p5_sc00006_gene_23, Eg|p5_sc00025_gene_465, Eg|p5_sc00066_gene_164, Eg|maker_p5_sc00138_augustus_gene_14.54, Eg|p5_sc00063_gene_241, Eg|p5_sc00356_gene_49, Eg|maker_p5_sc00084_augustus_gene_4.35, Eg|p5_sc00099_gene_152, Eg|maker_p5_sc00001_snap_gene_135.86, Eg|p5_sc01435_gene_6, Eg|p5_sc00312_gene_77, Eg|p5_sc00003_gene_770, Eg|p5…
4	GO:0006793	phosphorus metabolic process	Biological Process	GO:0044237	cellular metabolic process	19.81	41	Eg|p5_sc00008_gene_566, Eg|p5_sc00005_gene_146, Eg|p5_sc00006_gene_439, Eg|maker_p5_sc00004_augustus_gene_86.41, Eg|p5_sc00089_gene_167, Eg|p5_sc01038_gene_19, Eg|p5_sc00036_gene_307, Eg|p5_sc00010_gene_421, Eg|p5_sc00073_gene_50, Eg|maker_p5_sc00334_snap_gene_1.22, Eg|p5_sc00036_gene_407, Eg|maker_p5_sc00042_snap_gene_30.60, Eg|p5_sc00254_gene_38, Eg|p5_sc00121_gene_197, Eg|p5_sc04646_gene_1, Eg…
4	GO:0046483	heterocycle metabolic process	Biological Process	GO:0044237	cellular metabolic process	84.85	127	Eg|maker_p5_sc01569_augustus_gene_0.31, Eg|p5_sc00025_gene_465, Eg|p5_sc00066_gene_164, Eg|p5_sc00063_gene_241, Eg|p5_sc00356_gene_49, Eg|maker_p5_sc00084_augustus_gene_4.35, Eg|p5_sc00099_gene_152, Eg|maker_p5_sc00001_snap_gene_135.86, Eg|p5_sc01435_gene_6, Eg|p5_sc00312_gene_77, Eg|p5_sc00003_gene_770, Eg|p5_sc00045_gene_364, Eg|p5_sc00077_gene_188, Eg|p5_sc00064_gene_252, Eg|p5_sc00036_gene_40…
4	GO:0006996	organelle organization	Biological Process	GO:0016043	cellular component organization	27.19	43	Eg|p5_sc00079_gene_61, Eg|p5_sc00246_gene_65, Eg|p5_sc00085_gene_50, Eg|maker_p5_sc00171_snap_gene_15.35, Eg|p5_sc00057_gene_264, Eg|maker_p5_sc00182_snap_gene_3.48, Eg|maker_p5_sc00001_snap_gene_135.86, Eg|p5_sc00009_gene_16, Eg|p5_sc00064_gene_252, Eg|p5_sc00833_gene_9, Eg|maker_p5_sc00017_augustus_gene_19.59, Eg|p5_sc00007_gene_685, Eg|p5_sc00001_gene_388, Eg|maker_p5_sc00036_snap_gene_34.23, …
4	GO:0044260	cellular macromolecule metabolic process	Biological Process	GO:0043170, GO:0044237	macromolecule metabolic process, cellular metabolic process	142.65	160	Eg|maker_p5_sc01569_augustus_gene_0.31, Eg|p5_sc00006_gene_458, Eg|p5_sc00025_gene_465, Eg|p5_sc00066_gene_164, Eg|maker_p5_sc00138_augustus_gene_14.54, Eg|maker_p5_sc00063_augustus_gene_30.47, Eg|p5_sc00063_gene_241, Eg|p5_sc00356_gene_49, Eg|maker_p5_sc00084_augustus_gene_4.35, Eg|p5_sc00001_gene_1088, Eg|p5_sc00099_gene_152, Eg|maker_p5_sc00001_snap_gene_135.86, Eg|p5_sc00312_gene_77, Eg|p5_sc…
4	GO:0006725	cellular aromatic compound metabolic process	Biological Process	GO:0044237	cellular metabolic process	90.27	128	Eg|maker_p5_sc01569_augustus_gene_0.31, Eg|p5_sc00025_gene_465, Eg|p5_sc00066_gene_164, Eg|p5_sc00063_gene_241, Eg|p5_sc00356_gene_49, Eg|maker_p5_sc00084_augustus_gene_4.35, Eg|p5_sc00099_gene_152, Eg|maker_p5_sc00001_snap_gene_135.86, Eg|p5_sc01435_gene_6, Eg|p5_sc00312_gene_77, Eg|p5_sc00003_gene_770, Eg|p5_sc00045_gene_364, Eg|p5_sc00077_gene_188, Eg|p5_sc00054_gene_361, Eg|p5_sc00064_gene_25…
4	GO:0044281	small molecule metabolic process	Biological Process	GO:0044710	single-organism metabolic process	15.24	44	Eg|maker_p5_sc00006_snap_gene_21.52, Eg|p5_sc00100_gene_186, Eg|p5_sc00177_gene_12, Eg|p5_sc00030_gene_311, Eg|maker_p5_sc00134_snap_gene_3.52, Eg|maker_p5_sc00004_augustus_gene_86.41, Eg|p5_sc00089_gene_167, Eg|p5_sc00026_gene_160, Eg|p5_sc00020_gene_439, Eg|maker_p5_sc01220_augustus_gene_0.45, Eg|p5_sc00127_gene_28, Eg|p5_sc00044_gene_273, Eg|p5_sc00036_gene_307, Eg|p5_sc00077_gene_188, Eg|p5_s…
4	GO:0006810	transport	Biological Process	GO:0051234	establishment of localization	81.13	41	Eg|p5_sc00103_gene_77, Eg|maker_p5_sc00182_augustus_gene_12.126, Eg|p5_sc00048_gene_82, Eg|p5_sc00042_gene_77, Eg|p5_sc00085_gene_50, Eg|p5_sc00071_gene_71, Eg|maker_p5_sc00121_augustus_gene_13.43, Eg|p5_sc00057_gene_264, Eg|p5_sc00011_gene_329, Eg|p5_sc00356_gene_49, Eg|maker_p5_sc00108_snap_gene_18.19, Eg|p5_sc00002_gene_887, Eg|p5_sc00048_gene_172, Eg|p5_sc00036_gene_307, Eg|p5_sc00096_gene_15…
4	GO:0055114	oxidation-reduction process	Biological Process	GO:0044710	single-organism metabolic process	50.61	49	Eg|p5_sc01038_gene_19, Eg|maker_p5_sc00210_snap_gene_2.46, Eg|p5_sc01435_gene_6, Eg|p5_sc00054_gene_361, Eg|p5_sc00073_gene_50, Eg|p5_sc00093_gene_196, Eg|maker_p5_sc00006_augustus_gene_65.12, Eg|p5_sc00023_gene_233, Eg|maker_p5_sc00085_augustus_gene_4.44, Eg|maker_p5_sc00520_snap_gene_2.34, Eg|maker_p5_sc00147_snap_gene_21.55, Eg|maker_p5_sc00032_augustus_gene_44.38, Eg|p5_sc00194_gene_82, Eg|p5…
4	GO:0043170	macromolecule metabolic process	Biological Process	GO:0071704	organic substance metabolic process	200.37	179	Eg|maker_p5_sc01569_augustus_gene_0.31, Eg|p5_sc00006_gene_23, Eg|p5_sc00006_gene_458, Eg|p5_sc00025_gene_465, Eg|p5_sc00066_gene_164, Eg|maker_p5_sc00138_augustus_gene_14.54, Eg|maker_p5_sc00063_augustus_gene_30.47, Eg|p5_sc00063_gene_241, Eg|p5_sc00001_gene_1000, Eg|p5_sc00356_gene_49, Eg|maker_p5_sc00084_augustus_gene_4.35, Eg|p5_sc00001_gene_1088, Eg|p5_sc00099_gene_152, Eg|maker_p5_sc00001_s…
4	GO:0044711	single-organism biosynthetic process	Biological Process	GO:0009058, GO:0044710	biosynthetic process, single-organism metabolic process	14.73	43	Eg|p5_sc00005_gene_146, Eg|p5_sc00446_gene_20, Eg|p5_sc00177_gene_12, Eg|p5_sc00030_gene_311, Eg|p5_sc00001_gene_1187, Eg|p5_sc00026_gene_160, Eg|p5_sc00036_gene_5, Eg|p5_sc00020_gene_439, Eg|maker_p5_sc01220_augustus_gene_0.45, Eg|p5_sc00036_gene_307, Eg|p5_sc00077_gene_188, Eg|maker_p5_sc00334_snap_gene_1.22, Eg|p5_sc00084_gene_232, Eg|p5_sc00036_gene_407, Eg|p5_sc00003_gene_996, Eg|maker_p5_sc…
4	GO:0006139	nucleobase-containing compound metabolic process	Biological Process	GO:0006725, GO:0046483, GO:0044238, GO:1901360, GO:0034641	cellular aromatic compound metabolic process, heterocycle metabolic process, primary metabolic process, organic cyclic compound metabolic process, cellular nitrogen compound metabolic process	121.38	108	Eg|maker_p5_sc01569_augustus_gene_0.31, Eg|p5_sc00025_gene_465, Eg|p5_sc00066_gene_164, Eg|p5_sc00063_gene_241, Eg|p5_sc00356_gene_49, Eg|maker_p5_sc00084_augustus_gene_4.35, Eg|p5_sc00099_gene_152, Eg|maker_p5_sc00001_snap_gene_135.86, Eg|p5_sc00312_gene_77, Eg|p5_sc00045_gene_364, Eg|p5_sc00064_gene_252, Eg|p5_sc00173_gene_60, Eg|p5_sc00194_gene_113, Eg|p5_sc00004_gene_665, Eg|augustus_masked_p…
4	GO:1901576	organic substance biosynthetic process	Biological Process	GO:0009058, GO:0071704	biosynthetic process, organic substance metabolic process	44.67	102	Eg|maker_p5_sc01569_augustus_gene_0.31, Eg|p5_sc00066_gene_164, Eg|maker_p5_sc00138_augustus_gene_14.54, Eg|p5_sc00003_gene_770, Eg|p5_sc00009_gene_16, Eg|p5_sc00077_gene_188, Eg|p5_sc00036_gene_407, Eg|maker_p5_sc00006_augustus_gene_65.12, Eg|p5_sc04646_gene_1, Eg|maker_p5_sc00025_snap_gene_0.31, Eg|p5_sc00015_gene_287, Eg|maker_p5_sc00130_snap_gene_4.63, Eg|p5_sc00033_gene_70, Eg|p5_sc00458_gen…
4	GO:0044249	cellular biosynthetic process	Biological Process	GO:0009058, GO:0044237	biosynthetic process, cellular metabolic process	66.16	104	Eg|maker_p5_sc01569_augustus_gene_0.31, Eg|p5_sc00006_gene_458, Eg|p5_sc00066_gene_164, Eg|maker_p5_sc00138_augustus_gene_14.54, Eg|p5_sc00003_gene_770, Eg|p5_sc00009_gene_16, Eg|p5_sc00077_gene_188, Eg|p5_sc00054_gene_361, Eg|p5_sc00036_gene_407, Eg|maker_p5_sc00006_augustus_gene_65.12, Eg|p5_sc04646_gene_1, Eg|maker_p5_sc00025_snap_gene_0.31, Eg|p5_sc00015_gene_287, Eg|maker_p5_sc00130_snap_gen…
4	GO:0019538	protein metabolic process	Biological Process	GO:0043170, GO:0044238	macromolecule metabolic process, primary metabolic process	57.53	89	Eg|p5_sc00415_gene_21, Eg|p5_sc00034_gene_424, Eg|p5_sc00008_gene_566, Eg|maker_p5_sc01569_augustus_gene_0.31, Eg|maker_p5_sc00257_augustus_gene_6.31, Eg|p5_sc00006_gene_23, Eg|p5_sc00006_gene_458, Eg|maker_p5_sc00138_augustus_gene_14.54, Eg|maker_p5_sc00063_augustus_gene_30.47, Eg|p5_sc00001_gene_1000, Eg|p5_sc00011_gene_449, Eg|p5_sc00003_gene_770, Eg|p5_sc01435_gene_6, Eg|p5_sc00312_gene_77, E…
4	GO:1901564	organonitrogen compound metabolic process	Biological Process	GO:0006807, GO:0071704	nitrogen compound metabolic process, organic substance metabolic process	54.18	72	Eg|p5_sc00063_gene_247, Eg|p5_sc00034_gene_424, Eg|maker_p5_sc01569_augustus_gene_0.31, Eg|p5_sc00006_gene_23, Eg|maker_p5_sc00257_augustus_gene_6.31, Eg|maker_p5_sc00138_augustus_gene_14.54, Eg|p5_sc00026_gene_160, Eg|maker_p5_sc01220_augustus_gene_0.45, Eg|p5_sc00044_gene_273, Eg|p5_sc01435_gene_6, Eg|p5_sc00003_gene_770, Eg|p5_sc00009_gene_16, Eg|p5_sc00077_gene_188, Eg|p5_sc00180_gene_56, Eg|…
5	GO:0006796	phosphate-containing compound metabolic process	Biological Process	GO:0006793	phosphorus metabolic process	32.88	41	Eg|p5_sc00008_gene_566, Eg|p5_sc00005_gene_146, Eg|p5_sc00006_gene_439, Eg|maker_p5_sc00004_augustus_gene_86.41, Eg|p5_sc00089_gene_167, Eg|p5_sc01038_gene_19, Eg|p5_sc00036_gene_307, Eg|p5_sc00010_gene_421, Eg|p5_sc00073_gene_50, Eg|maker_p5_sc00334_snap_gene_1.22, Eg|p5_sc00036_gene_407, Eg|maker_p5_sc00042_snap_gene_30.60, Eg|p5_sc00254_gene_38, Eg|p5_sc00121_gene_197, Eg|p5_sc04646_gene_1, Eg…
5	GO:0009059	macromolecule biosynthetic process	Biological Process	GO:1901576, GO:0043170	organic substance biosynthetic process, macromolecule metabolic process	37.19	58	Eg|p5_sc00034_gene_424, Eg|maker_p5_sc01569_augustus_gene_0.31, Eg|maker_p5_sc00006_augustus_gene_19.45, Eg|maker_p5_sc00257_augustus_gene_6.31, Eg|maker_p5_sc00138_augustus_gene_14.54, Eg|p5_sc00066_gene_164, Eg|p5_sc00009_gene_16, Eg|p5_sc00180_gene_56, Eg|p5_sc00833_gene_9, Eg|p5_sc00001_gene_388, Eg|maker_p5_sc00014_augustus_gene_54.32, Eg|p5_sc00221_gene_82, Eg|maker_p5_sc00025_snap_gene_0.3…
5	GO:0044267	cellular protein metabolic process	Biological Process	GO:0044260, GO:0019538	cellular macromolecule metabolic process, protein metabolic process	69.53	76	Eg|p5_sc00415_gene_21, Eg|p5_sc00034_gene_424, Eg|p5_sc00008_gene_566, Eg|maker_p5_sc01569_augustus_gene_0.31, Eg|maker_p5_sc00257_augustus_gene_6.31, Eg|p5_sc00006_gene_458, Eg|maker_p5_sc00138_augustus_gene_14.54, Eg|maker_p5_sc00063_augustus_gene_30.47, Eg|p5_sc00003_gene_770, Eg|p5_sc01435_gene_6, Eg|p5_sc00312_gene_77, Eg|p5_sc00010_gene_424, Eg|p5_sc00009_gene_16, Eg|p5_sc00084_gene_232, Eg…
5	GO:0090304	nucleic acid metabolic process	Biological Process	GO:0043170, GO:0006139	macromolecule metabolic process, nucleobase-containing compound metabolic process	193.05	98	Eg|maker_p5_sc01569_augustus_gene_0.31, Eg|p5_sc00025_gene_465, Eg|p5_sc00066_gene_164, Eg|p5_sc00063_gene_241, Eg|p5_sc00356_gene_49, Eg|maker_p5_sc00084_augustus_gene_4.35, Eg|p5_sc00099_gene_152, Eg|p5_sc00312_gene_77, Eg|maker_p5_sc00001_snap_gene_135.86, Eg|p5_sc00045_gene_364, Eg|p5_sc00064_gene_252, Eg|p5_sc00173_gene_60, Eg|p5_sc00194_gene_113, Eg|p5_sc00004_gene_665, Eg|augustus_masked_p…
5	GO:0019438	aromatic compound biosynthetic process	Biological Process	GO:0006725, GO:0044249	cellular aromatic compound metabolic process, cellular biosynthetic process	19.39	39	Eg|maker_p5_sc00023_snap_gene_41.58, Eg|maker_p5_sc00023_exonerate_est2genome_gene_22.1, Eg|maker_p5_sc00006_augustus_gene_19.45, Eg|maker_p5_sc00257_augustus_gene_6.31, Eg|p5_sc00177_gene_12, Eg|p5_sc00066_gene_164, Eg|p5_sc00061_gene_315, Eg|p5_sc00036_gene_5, Eg|p5_sc00036_gene_307, Eg|p5_sc00003_gene_770, Eg|p5_sc00077_gene_188, Eg|p5_sc00054_gene_361, Eg|p5_sc00833_gene_9, Eg|p5_sc00036_gene…
5	GO:0034645	cellular macromolecule biosynthetic process	Biological Process	GO:0044260, GO:0009059, GO:0044249	cellular macromolecule metabolic process, macromolecule biosynthetic process, cellular biosynthetic process	59.23	58	Eg|p5_sc00034_gene_424, Eg|maker_p5_sc01569_augustus_gene_0.31, Eg|maker_p5_sc00006_augustus_gene_19.45, Eg|maker_p5_sc00257_augustus_gene_6.31, Eg|maker_p5_sc00138_augustus_gene_14.54, Eg|p5_sc00066_gene_164, Eg|p5_sc00009_gene_16, Eg|p5_sc00180_gene_56, Eg|p5_sc00833_gene_9, Eg|p5_sc00001_gene_388, Eg|maker_p5_sc00014_augustus_gene_54.32, Eg|p5_sc00221_gene_82, Eg|maker_p5_sc00025_snap_gene_0.3…
5	GO:0016070	RNA metabolic process	Biological Process	GO:0044260, GO:0090304	cellular macromolecule metabolic process, nucleic acid metabolic process	80.59	71	Eg|maker_p5_sc01569_augustus_gene_0.31, Eg|maker_p5_sc00006_augustus_gene_19.45, Eg|maker_p5_sc00257_augustus_gene_6.31, Eg|p5_sc00025_gene_465, Eg|p5_sc00063_gene_241, Eg|p5_sc00356_gene_49, Eg|p5_sc00099_gene_152, Eg|p5_sc00312_gene_77, Eg|p5_sc00045_gene_364, Eg|p5_sc00180_gene_56, Eg|p5_sc00833_gene_9, Eg|p5_sc00173_gene_60, Eg|p5_sc00001_gene_388, Eg|p5_sc00026_gene_15, Eg|p5_sc00194_gene_11…
5	GO:0044271	cellular nitrogen compound biosynthetic process	Biological Process	GO:0044249, GO:0034641	cellular biosynthetic process, cellular nitrogen compound metabolic process	28.6	65	Eg|p5_sc00034_gene_424, Eg|maker_p5_sc01569_augustus_gene_0.31, Eg|maker_p5_sc00006_augustus_gene_19.45, Eg|maker_p5_sc00257_augustus_gene_6.31, Eg|maker_p5_sc00138_augustus_gene_14.54, Eg|p5_sc00066_gene_164, Eg|maker_p5_sc01220_augustus_gene_0.45, Eg|p5_sc00003_gene_770, Eg|p5_sc00009_gene_16, Eg|p5_sc00077_gene_188, Eg|p5_sc00180_gene_56, Eg|p5_sc00833_gene_9, Eg|p5_sc00001_gene_388, Eg|maker_…
5	GO:0018130	heterocycle biosynthetic process	Biological Process	GO:0044249, GO:0046483	cellular biosynthetic process, heterocycle metabolic process	19.44	40	Eg|maker_p5_sc00023_snap_gene_41.58, Eg|maker_p5_sc00023_exonerate_est2genome_gene_22.1, Eg|maker_p5_sc00006_augustus_gene_19.45, Eg|maker_p5_sc00257_augustus_gene_6.31, Eg|p5_sc00030_gene_311, Eg|p5_sc00177_gene_12, Eg|p5_sc00066_gene_164, Eg|p5_sc00061_gene_315, Eg|p5_sc00026_gene_160, Eg|p5_sc00036_gene_5, Eg|p5_sc00036_gene_307, Eg|p5_sc00003_gene_770, Eg|p5_sc00077_gene_188, Eg|p5_sc00833_ge…
5	GO:0010467	gene expression	Biological Process	GO:0043170	macromolecule metabolic process	110.65	83	Eg|p5_sc00034_gene_424, Eg|maker_p5_sc01569_augustus_gene_0.31, Eg|maker_p5_sc00257_augustus_gene_6.31, Eg|p5_sc00025_gene_465, Eg|maker_p5_sc00138_augustus_gene_14.54, Eg|p5_sc00063_gene_241, Eg|p5_sc00356_gene_49, Eg|p5_sc00099_gene_152, Eg|p5_sc00312_gene_77, Eg|p5_sc00009_gene_16, Eg|p5_sc00045_gene_364, Eg|p5_sc00180_gene_56, Eg|p5_sc00833_gene_9, Eg|p5_sc00173_gene_60, Eg|p5_sc00001_gene_38…
5	GO:0036211	protein modification process	Biological Process	GO:0043412, GO:0019538	macromolecule modification, protein metabolic process	34	40	Eg|p5_sc00415_gene_21, Eg|p5_sc00008_gene_566, Eg|p5_sc00006_gene_439, Eg|p5_sc00006_gene_458, Eg|maker_p5_sc00063_augustus_gene_30.47, Eg|p5_sc00054_gene_35, Eg|p5_sc00057_gene_264, Eg|maker_p5_sc00182_snap_gene_3.48, Eg|p5_sc00312_gene_77, Eg|p5_sc00003_gene_770, Eg|p5_sc00010_gene_424, Eg|p5_sc00084_gene_232, Eg|p5_sc00076_gene_6, Eg|p5_sc00004_gene_666, Eg|p5_sc00010_gene_321, Eg|p5_sc00023_g…
5	GO:0043603	cellular amide metabolic process	Biological Process	GO:0034641	cellular nitrogen compound metabolic process	37.16	37	Eg|p5_sc00063_gene_247, Eg|p5_sc00034_gene_424, Eg|maker_p5_sc00006_snap_gene_21.52, Eg|maker_p5_sc01569_augustus_gene_0.31, Eg|maker_p5_sc00023_augustus_gene_5.34, Eg|p5_sc00100_gene_186, Eg|p5_sc00094_gene_191, Eg|maker_p5_sc00257_augustus_gene_6.31, Eg|p5_sc00006_gene_23, Eg|maker_p5_sc00138_augustus_gene_14.54, Eg|p5_sc00030_gene_155, Eg|maker_p5_sc00134_snap_gene_3.52, Eg|maker_p5_sc00007_au…
5	GO:1901362	organic cyclic compound biosynthetic process	Biological Process	GO:1901576, GO:1901360	organic substance biosynthetic process, organic cyclic compound metabolic process	20.47	42	Eg|maker_p5_sc00023_snap_gene_41.58, Eg|maker_p5_sc00023_exonerate_est2genome_gene_22.1, Eg|maker_p5_sc00006_augustus_gene_19.45, Eg|maker_p5_sc00257_augustus_gene_6.31, Eg|p5_sc00030_gene_311, Eg|p5_sc00177_gene_12, Eg|p5_sc00066_gene_164, Eg|p5_sc00061_gene_315, Eg|p5_sc00026_gene_160, Eg|p5_sc00036_gene_5, Eg|p5_sc00036_gene_307, Eg|p5_sc00003_gene_770, Eg|p5_sc00077_gene_188, Eg|p5_sc00833_ge…
5	GO:1901566	organonitrogen compound biosynthetic process	Biological Process	GO:1901576, GO:1901564	organic substance biosynthetic process, organonitrogen compound metabolic process	33.59	58	Eg|p5_sc00034_gene_424, Eg|maker_p5_sc01569_augustus_gene_0.31, Eg|maker_p5_sc00257_augustus_gene_6.31, Eg|maker_p5_sc00138_augustus_gene_14.54, Eg|p5_sc00026_gene_160, Eg|maker_p5_sc01220_augustus_gene_0.45, Eg|p5_sc00003_gene_770, Eg|p5_sc00009_gene_16, Eg|p5_sc00077_gene_188, Eg|p5_sc00180_gene_56, Eg|p5_sc00036_gene_407, Eg|maker_p5_sc00006_augustus_gene_65.12, Eg|p5_sc04646_gene_1, Eg|maker_…
5	GO:0043412	macromolecule modification	Biological Process	GO:0043170	macromolecule metabolic process	47.07	58	Eg|p5_sc00415_gene_21, Eg|p5_sc00008_gene_566, Eg|maker_p5_sc01569_augustus_gene_0.31, Eg|p5_sc00006_gene_458, Eg|p5_sc00025_gene_465, Eg|maker_p5_sc00063_augustus_gene_30.47, Eg|p5_sc00063_gene_241, Eg|p5_sc00099_gene_152, Eg|p5_sc00312_gene_77, Eg|p5_sc00003_gene_770, Eg|p5_sc00010_gene_424, Eg|p5_sc00084_gene_232, Eg|p5_sc00173_gene_60, Eg|p5_sc00026_gene_15, Eg|p5_sc00004_gene_666, Eg|p5_sc00…
6	GO:0006464	cellular protein modification process	Biological Process	GO:0044267, GO:0036211	cellular protein metabolic process, protein modification process	56.67	40	Eg|p5_sc00415_gene_21, Eg|p5_sc00008_gene_566, Eg|p5_sc00006_gene_439, Eg|p5_sc00006_gene_458, Eg|maker_p5_sc00063_augustus_gene_30.47, Eg|p5_sc00054_gene_35, Eg|p5_sc00057_gene_264, Eg|maker_p5_sc00182_snap_gene_3.48, Eg|p5_sc00312_gene_77, Eg|p5_sc00003_gene_770, Eg|p5_sc00010_gene_424, Eg|p5_sc00084_gene_232, Eg|p5_sc00076_gene_6, Eg|p5_sc00004_gene_666, Eg|p5_sc00010_gene_321, Eg|p5_sc00023_g…
6	GO:0006396	RNA processing	Biological Process	GO:0016070, GO:0010467	RNA metabolic process, gene expression	75.2	44	Eg|p5_sc00027_gene_56, Eg|maker_p5_sc01569_augustus_gene_0.31, Eg|maker_p5_sc00083_snap_gene_5.82, Eg|p5_sc00094_gene_191, Eg|p5_sc00025_gene_465, Eg|p5_sc00030_gene_155, Eg|p5_sc00063_gene_241, Eg|p5_sc00054_gene_35, Eg|p5_sc00356_gene_49, Eg|p5_sc00036_gene_5, Eg|maker_p5_sc00013_augustus_gene_50.33, Eg|p5_sc00090_gene_136, Eg|p5_sc00099_gene_152, Eg|p5_sc00312_gene_77, Eg|p5_sc00045_gene_364, …

## Sheet: 766_scn_MolecularFunction
Level	GO ID	GO Name	GO Type	Parents (ACC)	Parents (Name)	Nodescore	#Seqs	Sequence Names
1	GO:0003674	molecular function	Molecular Function			640.02	368	Eg|maker_p5_sc01569_augustus_gene_0.31, Eg|p5_sc00042_gene_77, Eg|maker_p5_sc00121_augustus_gene_13.43, Eg|p5_sc00066_gene_164, Eg|p5_sc00120_gene_19, Eg|p5_sc00037_gene_426, Eg|maker_p5_sc00084_augustus_gene_4.35, Eg|p5_sc00069_gene_249, Eg|p5_sc00001_gene_1088, Eg|p5_sc00002_gene_887, Eg|maker_p5_sc00210_snap_gene_2.46, Eg|p5_sc00007_gene_41, Eg|p5_sc01435_gene_6, Eg|p5_sc00054_gene_361, Eg|p5_…
2	GO:0005488	binding	Molecular Function	GO:0003674	molecular_function	520.8	216	Eg|p5_sc00066_gene_164, Eg|maker_p5_sc00121_augustus_gene_13.43, Eg|p5_sc00069_gene_249, Eg|maker_p5_sc00084_augustus_gene_4.35, Eg|p5_sc00002_gene_887, Eg|p5_sc00054_gene_361, Eg|p5_sc00064_gene_252, Eg|p5_sc00008_gene_490, Eg|p5_sc00018_gene_144, Eg|p5_sc00004_gene_666, Eg|p5_sc00004_gene_665, Eg|p5_sc00009_gene_81, Eg|p5_sc00015_gene_287, Eg|maker_p5_sc00130_snap_gene_4.63, Eg|maker_p5_sc00147…
2	GO:0003824	catalytic activity	Molecular Function	GO:0003674	molecular_function	496.33	250	Eg|maker_p5_sc01569_augustus_gene_0.31, Eg|p5_sc00066_gene_164, Eg|p5_sc00120_gene_19, Eg|p5_sc00037_gene_426, Eg|p5_sc00001_gene_1088, Eg|p5_sc00002_gene_887, Eg|maker_p5_sc00210_snap_gene_2.46, Eg|p5_sc00007_gene_41, Eg|p5_sc01435_gene_6, Eg|p5_sc00054_gene_361, Eg|p5_sc00064_gene_252, Eg|p5_sc00007_gene_621, Eg|p5_sc00008_gene_490, Eg|maker_p5_sc00074_augustus_gene_1.36, Eg|p5_sc00001_gene_584…
3	GO:0097159	organic cyclic compound binding	Molecular Function	GO:0005488	binding	274.2	144	Eg|p5_sc00066_gene_164, Eg|maker_p5_sc00138_augustus_gene_14.54, Eg|p5_sc00063_gene_241, Eg|p5_sc00001_gene_1001, Eg|p5_sc00069_gene_249, Eg|maker_p5_sc00084_augustus_gene_4.35, Eg|p5_sc00002_gene_887, Eg|maker_p5_sc00001_snap_gene_135.86, Eg|p5_sc00312_gene_77, Eg|p5_sc00045_gene_364, Eg|p5_sc00009_gene_16, Eg|p5_sc00054_gene_361, Eg|p5_sc00073_gene_50, Eg|p5_sc00064_gene_252, Eg|p5_sc00004_gene…
3	GO:1901363	heterocyclic compound binding	Molecular Function	GO:0005488	binding	274.2	144	Eg|p5_sc00066_gene_164, Eg|maker_p5_sc00138_augustus_gene_14.54, Eg|p5_sc00063_gene_241, Eg|p5_sc00001_gene_1001, Eg|p5_sc00069_gene_249, Eg|maker_p5_sc00084_augustus_gene_4.35, Eg|p5_sc00002_gene_887, Eg|maker_p5_sc00001_snap_gene_135.86, Eg|p5_sc00312_gene_77, Eg|p5_sc00045_gene_364, Eg|p5_sc00009_gene_16, Eg|p5_sc00054_gene_361, Eg|p5_sc00073_gene_50, Eg|p5_sc00064_gene_252, Eg|p5_sc00004_gene…
3	GO:0097367	carbohydrate derivative binding	Molecular Function	GO:0005488	binding	7.25	47	Eg|maker_p5_sc00182_augustus_gene_12.126, Eg|p5_sc00100_gene_186, Eg|p5_sc00034_gene_84, Eg|p5_sc00105_gene_34, Eg|p5_sc00104_gene_157, Eg|maker_p5_sc00134_snap_gene_3.52, Eg|p5_sc00034_gene_440, Eg|p5_sc00101_gene_70, Eg|p5_sc00002_gene_887, Eg|maker_p5_sc00013_augustus_gene_50.33, Eg|maker_p5_sc00001_snap_gene_135.86, Eg|maker_p5_sc00001_snap_gene_92.78, Eg|p5_sc00004_gene_707, Eg|p5_sc00180_ge…
3	GO:0016740	transferase activity	Molecular Function	GO:0003824	catalytic activity	132.08	83	Eg|p5_sc00415_gene_21, Eg|maker_p5_sc01569_augustus_gene_0.31, Eg|maker_p5_sc01053_snap_gene_0.49, Eg|maker_p5_sc00006_augustus_gene_19.45, Eg|maker_p5_sc00257_augustus_gene_6.31, Eg|p5_sc00025_gene_465, Eg|p5_sc00066_gene_164, Eg|p5_sc00063_gene_241, Eg|p5_sc00026_gene_160, Eg|p5_sc00020_gene_439, Eg|p5_sc00001_gene_1088, Eg|p5_sc00044_gene_273, Eg|p5_sc00003_gene_770, Eg|p5_sc00312_gene_77, Eg|…
3	GO:0016787	hydrolase activity	Molecular Function	GO:0003824	catalytic activity	157.76	100	Eg|p5_sc00063_gene_247, Eg|p5_sc00006_gene_23, Eg|p5_sc00050_gene_394, Eg|p5_sc00037_gene_426, Eg|p5_sc00001_gene_1000, Eg|p5_sc00001_gene_1088, Eg|p5_sc00002_gene_887, Eg|maker_p5_sc00131_augustus_gene_8.44, Eg|p5_sc00064_gene_252, Eg|p5_sc00007_gene_621, Eg|p5_sc00008_gene_490, Eg|p5_sc00036_gene_407, Eg|p5_sc00001_gene_584, Eg|maker_p5_sc00074_augustus_gene_1.36, Eg|p5_sc04646_gene_1, Eg|p5_sc…
3	GO:0043167	ion binding	Molecular Function	GO:0005488	binding	41.28	106	Eg|maker_p5_sc00084_augustus_gene_4.35, Eg|p5_sc00002_gene_887, Eg|maker_p5_sc00001_snap_gene_135.86, Eg|p5_sc00054_gene_361, Eg|p5_sc00004_gene_707, Eg|p5_sc00036_gene_407, Eg|p5_sc00008_gene_490, Eg|p5_sc00018_gene_144, Eg|p5_sc00203_gene_61, Eg|p5_sc00004_gene_666, Eg|augustus_masked_p5_sc00054_processed_gene_31.5, Eg|maker_p5_sc00099_snap_gene_16.71, Eg|maker_p5_sc00037_snap_gene_6.46, Eg|mak…
3	GO:0036094	small molecule binding	Molecular Function	GO:0005488	binding	47.82	65	Eg|maker_p5_sc00182_augustus_gene_12.126, Eg|p5_sc00017_gene_562, Eg|p5_sc00001_gene_1001, Eg|p5_sc00069_gene_249, Eg|p5_sc00002_gene_887, Eg|maker_p5_sc00001_snap_gene_135.86, Eg|p5_sc00073_gene_50, Eg|p5_sc00004_gene_707, Eg|p5_sc00180_gene_56, Eg|p5_sc00008_gene_490, Eg|p5_sc00026_gene_15, Eg|p5_sc00203_gene_61, Eg|p5_sc00004_gene_666, Eg|p5_sc00102_gene_79, Eg|p5_sc00140_gene_17, Eg|maker_p5_…
3	GO:0016491	oxidoreductase activity	Molecular Function	GO:0003824	catalytic activity	70.77	46	Eg|maker_p5_sc00037_augustus_gene_35.50, Eg|maker_p5_sc00083_snap_gene_5.82, Eg|p5_sc00030_gene_311, Eg|p5_sc00030_gene_356, Eg|p5_sc00061_gene_315, Eg|p5_sc01038_gene_19, Eg|p5_sc00036_gene_5, Eg|maker_p5_sc00210_snap_gene_2.46, Eg|p5_sc00037_gene_407, Eg|p5_sc01435_gene_6, Eg|p5_sc00054_gene_361, Eg|maker_p5_sc00164_snap_gene_8.29, Eg|p5_sc00003_gene_551, Eg|p5_sc00093_gene_196, Eg|p5_sc00073_g…
4	GO:0043169	cation binding	Molecular Function	GO:0043167	ion binding	43.99	54	Eg|maker_p5_sc00033_augustus_gene_38.31, Eg|p5_sc00026_gene_160, Eg|maker_p5_sc00084_augustus_gene_4.35, Eg|p5_sc00054_gene_361, Eg|p5_sc00093_gene_196, Eg|p5_sc00036_gene_407, Eg|p5_sc00121_gene_197, Eg|p5_sc00018_gene_144, Eg|p5_sc00203_gene_61, Eg|p5_sc00135_gene_94, Eg|augustus_masked_p5_sc00054_processed_gene_31.5, Eg|maker_p5_sc00099_snap_gene_16.71, Eg|maker_p5_sc00085_augustus_gene_4.44, …
4	GO:0001882	nucleoside binding	Molecular Function	GO:0097159, GO:1901363, GO:0036094, GO:0097367	organic cyclic compound binding, heterocyclic compound binding, small molecule binding, carbohydrate derivative binding	9.29	43	Eg|maker_p5_sc00182_augustus_gene_12.126, Eg|p5_sc00100_gene_186, Eg|p5_sc00034_gene_84, Eg|p5_sc00105_gene_34, Eg|p5_sc00104_gene_157, Eg|maker_p5_sc00134_snap_gene_3.52, Eg|p5_sc00034_gene_440, Eg|p5_sc00101_gene_70, Eg|p5_sc00002_gene_887, Eg|maker_p5_sc00013_augustus_gene_50.33, Eg|maker_p5_sc00001_snap_gene_135.86, Eg|maker_p5_sc00001_snap_gene_92.78, Eg|p5_sc00004_gene_707, Eg|p5_sc00180_ge…
4	GO:0000166	nucleotide binding	Molecular Function	GO:1901265, GO:0036094	nucleoside phosphate binding, small molecule binding	75.17	63	Eg|maker_p5_sc00182_augustus_gene_12.126, Eg|p5_sc00017_gene_562, Eg|p5_sc00001_gene_1001, Eg|p5_sc00069_gene_249, Eg|p5_sc00002_gene_887, Eg|maker_p5_sc00001_snap_gene_135.86, Eg|p5_sc00073_gene_50, Eg|p5_sc00004_gene_707, Eg|p5_sc00180_gene_56, Eg|p5_sc00008_gene_490, Eg|p5_sc00026_gene_15, Eg|p5_sc00203_gene_61, Eg|p5_sc00004_gene_666, Eg|p5_sc00102_gene_79, Eg|p5_sc00140_gene_17, Eg|maker_p5_…
4	GO:0032553	ribonucleotide binding	Molecular Function	GO:0000166, GO:0097367	nucleotide binding, carbohydrate derivative binding	11.09	46	Eg|maker_p5_sc00182_augustus_gene_12.126, Eg|p5_sc00100_gene_186, Eg|p5_sc00034_gene_84, Eg|p5_sc00105_gene_34, Eg|p5_sc00104_gene_157, Eg|maker_p5_sc00134_snap_gene_3.52, Eg|p5_sc00034_gene_440, Eg|p5_sc00101_gene_70, Eg|p5_sc00002_gene_887, Eg|maker_p5_sc00013_augustus_gene_50.33, Eg|maker_p5_sc00001_snap_gene_135.86, Eg|maker_p5_sc00001_snap_gene_92.78, Eg|p5_sc00004_gene_707, Eg|p5_sc00180_ge…
4	GO:0003676	nucleic acid binding	Molecular Function	GO:0097159, GO:1901363	organic cyclic compound binding, heterocyclic compound binding	148.56	87	Eg|p5_sc00017_gene_562, Eg|p5_sc00246_gene_65, Eg|maker_p5_sc00257_augustus_gene_6.31, Eg|maker_p5_sc00138_augustus_gene_14.54, Eg|p5_sc00066_gene_164, Eg|p5_sc00063_gene_241, Eg|maker_p5_sc00084_augustus_gene_4.35, Eg|p5_sc00069_gene_249, Eg|maker_p5_sc00001_snap_gene_135.86, Eg|p5_sc00312_gene_77, Eg|p5_sc00009_gene_16, Eg|p5_sc00045_gene_364, Eg|p5_sc00064_gene_252, Eg|p5_sc00180_gene_56, Eg|p…
4	GO:0043168	anion binding	Molecular Function	GO:0043167	ion binding	24.82	58	Eg|maker_p5_sc00182_augustus_gene_12.126, Eg|p5_sc00026_gene_160, Eg|p5_sc00002_gene_887, Eg|p5_sc00044_gene_273, Eg|maker_p5_sc00001_snap_gene_135.86, Eg|p5_sc00004_gene_707, Eg|p5_sc00180_gene_56, Eg|p5_sc00008_gene_490, Eg|p5_sc00001_gene_388, Eg|p5_sc00203_gene_61, Eg|p5_sc00004_gene_666, Eg|p5_sc00102_gene_79, Eg|p5_sc00140_gene_17, Eg|p5_sc00036_gene_282, Eg|maker_p5_sc00037_snap_gene_6.46,…
4	GO:1901265	nucleoside phosphate binding	Molecular Function	GO:0097159, GO:1901363	organic cyclic compound binding, heterocyclic compound binding	57.24	63	Eg|maker_p5_sc00182_augustus_gene_12.126, Eg|p5_sc00017_gene_562, Eg|p5_sc00001_gene_1001, Eg|p5_sc00069_gene_249, Eg|p5_sc00002_gene_887, Eg|maker_p5_sc00001_snap_gene_135.86, Eg|p5_sc00073_gene_50, Eg|p5_sc00004_gene_707, Eg|p5_sc00180_gene_56, Eg|p5_sc00008_gene_490, Eg|p5_sc00026_gene_15, Eg|p5_sc00203_gene_61, Eg|p5_sc00004_gene_666, Eg|p5_sc00102_gene_79, Eg|p5_sc00140_gene_17, Eg|maker_p5_…
5	GO:0001883	purine nucleoside binding	Molecular Function	GO:0001882	nucleoside binding	15.48	43	Eg|maker_p5_sc00182_augustus_gene_12.126, Eg|p5_sc00100_gene_186, Eg|p5_sc00034_gene_84, Eg|p5_sc00105_gene_34, Eg|p5_sc00104_gene_157, Eg|maker_p5_sc00134_snap_gene_3.52, Eg|p5_sc00034_gene_440, Eg|p5_sc00101_gene_70, Eg|p5_sc00002_gene_887, Eg|maker_p5_sc00013_augustus_gene_50.33, Eg|maker_p5_sc00001_snap_gene_135.86, Eg|maker_p5_sc00001_snap_gene_92.78, Eg|p5_sc00004_gene_707, Eg|p5_sc00180_ge…
5	GO:0017076	purine nucleotide binding	Molecular Function	GO:0000166	nucleotide binding	9.29	43	Eg|maker_p5_sc00182_augustus_gene_12.126, Eg|p5_sc00100_gene_186, Eg|p5_sc00034_gene_84, Eg|p5_sc00105_gene_34, Eg|p5_sc00104_gene_157, Eg|maker_p5_sc00134_snap_gene_3.52, Eg|p5_sc00034_gene_440, Eg|p5_sc00101_gene_70, Eg|p5_sc00002_gene_887, Eg|maker_p5_sc00013_augustus_gene_50.33, Eg|maker_p5_sc00001_snap_gene_135.86, Eg|maker_p5_sc00001_snap_gene_92.78, Eg|p5_sc00004_gene_707, Eg|p5_sc00180_ge…
5	GO:0003723	RNA binding	Molecular Function	GO:0003676	nucleic acid binding	49.4	38	Eg|maker_p5_sc00045_snap_gene_3.40, Eg|p5_sc01102_gene_2, Eg|p5_sc00094_gene_191, Eg|maker_p5_sc00257_augustus_gene_6.31, Eg|maker_p5_sc00138_augustus_gene_14.54, Eg|maker_p5_sc00007_augustus_gene_73.32, Eg|p5_sc00063_gene_241, Eg|p5_sc00312_gene_77, Eg|p5_sc00013_gene_643, Eg|p5_sc00009_gene_16, Eg|p5_sc00045_gene_364, Eg|maker_p5_sc00025_augustus_gene_19.48, Eg|maker_p5_sc00334_snap_gene_1.22, …
5	GO:0046872	metal ion binding	Molecular Function	GO:0043169	cation binding	73.32	54	Eg|maker_p5_sc00033_augustus_gene_38.31, Eg|p5_sc00026_gene_160, Eg|maker_p5_sc00084_augustus_gene_4.35, Eg|p5_sc00054_gene_361, Eg|p5_sc00093_gene_196, Eg|p5_sc00036_gene_407, Eg|p5_sc00121_gene_197, Eg|p5_sc00018_gene_144, Eg|p5_sc00203_gene_61, Eg|p5_sc00135_gene_94, Eg|augustus_masked_p5_sc00054_processed_gene_31.5, Eg|maker_p5_sc00099_snap_gene_16.71, Eg|maker_p5_sc00085_augustus_gene_4.44, …
5	GO:0032555	purine ribonucleotide binding	Molecular Function	GO:0032553, GO:0017076	ribonucleotide binding, purine nucleotide binding	15.48	43	Eg|maker_p5_sc00182_augustus_gene_12.126, Eg|p5_sc00100_gene_186, Eg|p5_sc00034_gene_84, Eg|p5_sc00105_gene_34, Eg|p5_sc00104_gene_157, Eg|maker_p5_sc00134_snap_gene_3.52, Eg|p5_sc00034_gene_440, Eg|p5_sc00101_gene_70, Eg|p5_sc00002_gene_887, Eg|maker_p5_sc00013_augustus_gene_50.33, Eg|maker_p5_sc00001_snap_gene_135.86, Eg|maker_p5_sc00001_snap_gene_92.78, Eg|p5_sc00004_gene_707, Eg|p5_sc00180_ge…
5	GO:0035639	purine ribonucleoside triphosphate binding	Molecular Function	GO:1901265, GO:0043168	nucleoside phosphate binding, anion binding	25.8	43	Eg|maker_p5_sc00182_augustus_gene_12.126, Eg|p5_sc00100_gene_186, Eg|p5_sc00034_gene_84, Eg|p5_sc00105_gene_34, Eg|p5_sc00104_gene_157, Eg|maker_p5_sc00134_snap_gene_3.52, Eg|p5_sc00034_gene_440, Eg|p5_sc00101_gene_70, Eg|p5_sc00002_gene_887, Eg|maker_p5_sc00013_augustus_gene_50.33, Eg|maker_p5_sc00001_snap_gene_135.86, Eg|maker_p5_sc00001_snap_gene_92.78, Eg|p5_sc00004_gene_707, Eg|p5_sc00180_ge…
5	GO:0032549	ribonucleoside binding	Molecular Function	GO:0001882	nucleoside binding	15.48	43	Eg|maker_p5_sc00182_augustus_gene_12.126, Eg|p5_sc00100_gene_186, Eg|p5_sc00034_gene_84, Eg|p5_sc00105_gene_34, Eg|p5_sc00104_gene_157, Eg|maker_p5_sc00134_snap_gene_3.52, Eg|p5_sc00034_gene_440, Eg|p5_sc00101_gene_70, Eg|p5_sc00002_gene_887, Eg|maker_p5_sc00013_augustus_gene_50.33, Eg|maker_p5_sc00001_snap_gene_135.86, Eg|maker_p5_sc00001_snap_gene_92.78, Eg|p5_sc00004_gene_707, Eg|p5_sc00180_ge…
6	GO:0046914	transition metal ion binding	Molecular Function	GO:0046872	metal ion binding	25.2	40	Eg|maker_p5_sc00006_snap_gene_21.52, Eg|maker_p5_sc00033_augustus_gene_38.31, Eg|p5_sc00446_gene_20, Eg|p5_sc00164_gene_52, Eg|p5_sc02154_gene_6, Eg|p5_sc00030_gene_311, Eg|p5_sc00030_gene_356, Eg|p5_sc00057_gene_346, Eg|p5_sc00061_gene_315, Eg|snap_masked_p5_sc00079_processed_gene_20.14, Eg|p5_sc00026_gene_160, Eg|maker_p5_sc00084_augustus_gene_4.35, Eg|maker_p5_sc00182_snap_gene_3.48, Eg|p5_sc0…
6	GO:0005524	ATP binding	Molecular Function	GO:0035639, GO:0032550, GO:0032559	purine ribonucleoside triphosphate binding, purine ribonucleoside binding, adenyl ribonucleotide binding	36	36	Eg|maker_p5_sc00182_augustus_gene_12.126, Eg|p5_sc00100_gene_186, Eg|p5_sc00034_gene_84, Eg|p5_sc00105_gene_34, Eg|p5_sc00104_gene_157, Eg|maker_p5_sc00134_snap_gene_3.52, Eg|p5_sc00034_gene_440, Eg|p5_sc00101_gene_70, Eg|p5_sc00002_gene_887, Eg|maker_p5_sc00013_augustus_gene_50.33, Eg|maker_p5_sc00001_snap_gene_135.86, Eg|p5_sc00180_gene_56, Eg|p5_sc00008_gene_490, Eg|maker_p5_sc00123_augustus_g…
6	GO:0032550	purine ribonucleoside binding	Molecular Function	GO:0001883, GO:0032549	purine nucleoside binding, ribonucleoside binding	25.8	43	Eg|maker_p5_sc00182_augustus_gene_12.126, Eg|p5_sc00100_gene_186, Eg|p5_sc00034_gene_84, Eg|p5_sc00105_gene_34, Eg|p5_sc00104_gene_157, Eg|maker_p5_sc00134_snap_gene_3.52, Eg|p5_sc00034_gene_440, Eg|p5_sc00101_gene_70, Eg|p5_sc00002_gene_887, Eg|maker_p5_sc00013_augustus_gene_50.33, Eg|maker_p5_sc00001_snap_gene_135.86, Eg|maker_p5_sc00001_snap_gene_92.78, Eg|p5_sc00004_gene_707, Eg|p5_sc00180_ge…
6	GO:0032559	adenyl ribonucleotide binding	Molecular Function	GO:0032555, GO:0030554	purine ribonucleotide binding, adenyl nucleotide binding	21.6	36	Eg|maker_p5_sc00182_augustus_gene_12.126, Eg|p5_sc00100_gene_186, Eg|p5_sc00034_gene_84, Eg|p5_sc00105_gene_34, Eg|p5_sc00104_gene_157, Eg|maker_p5_sc00134_snap_gene_3.52, Eg|p5_sc00034_gene_440, Eg|p5_sc00101_gene_70, Eg|p5_sc00002_gene_887, Eg|maker_p5_sc00013_augustus_gene_50.33, Eg|maker_p5_sc00001_snap_gene_135.86, Eg|p5_sc00180_gene_56, Eg|p5_sc00008_gene_490, Eg|maker_p5_sc00123_augustus_g…
6	GO:0030554	adenyl nucleotide binding	Molecular Function	GO:0017076	purine nucleotide binding	12.96	36	Eg|maker_p5_sc00182_augustus_gene_12.126, Eg|p5_sc00100_gene_186, Eg|p5_sc00034_gene_84, Eg|p5_sc00105_gene_34, Eg|p5_sc00104_gene_157, Eg|maker_p5_sc00134_snap_gene_3.52, Eg|p5_sc00034_gene_440, Eg|p5_sc00101_gene_70, Eg|p5_sc00002_gene_887, Eg|maker_p5_sc00013_augustus_gene_50.33, Eg|maker_p5_sc00001_snap_gene_135.86, Eg|p5_sc00180_gene_56, Eg|p5_sc00008_gene_490, Eg|maker_p5_sc00123_augustus_g…

## Sheet: 766_scn_Cellular
Level	GO ID	GO Name	GO Type	Parents (ACC)	Parents (Name)	Nodescore	#Seqs	Sequence Names
1	GO:0005575	cellular_component	Cellular Component			791.83	412	Eg|maker_p5_sc01569_augustus_gene_0.31, Eg|maker_p5_sc00121_augustus_gene_13.43, Eg|p5_sc00037_gene_426, Eg|p5_sc00001_gene_1088, Eg|p5_sc00048_gene_172, Eg|p5_sc00080_gene_107, Eg|p5_sc01435_gene_6, Eg|p5_sc00064_gene_252, Eg|augustus_masked_p5_sc00028_processed_gene_44.6, Eg|p5_sc00182_gene_153, Eg|p5_sc00008_gene_490, Eg|p5_sc00008_gene_494, Eg|maker_p5_sc00272_augustus_gene_4.45, Eg|p5_sc0000…
2	GO:0044422	organelle part	Cellular Component	GO:0043226, GO:0005575	organelle, cellular_component	170.31	144	Eg|p5_sc00006_gene_23, Eg|maker_p5_sc00121_augustus_gene_13.43, Eg|p5_sc00066_gene_164, Eg|p5_sc00063_gene_241, Eg|p5_sc00037_gene_426, Eg|p5_sc00356_gene_49, Eg|p5_sc00080_gene_107, Eg|p5_sc00002_gene_887, Eg|maker_p5_sc00001_snap_gene_135.86, Eg|p5_sc00064_gene_252, Eg|p5_sc00182_gene_153, Eg|p5_sc00008_gene_490, Eg|maker_p5_sc00036_snap_gene_34.23, Eg|p5_sc00009_gene_96, Eg|maker_p5_sc00006_au…
2	GO:0044425	membrane part	Cellular Component	GO:0005575, GO:0016020	cellular_component, membrane	50.83	114	Eg|p5_sc00013_gene_391, Eg|p5_sc00001_gene_1000, Eg|p5_sc00001_gene_1088, Eg|p5_sc00048_gene_172, Eg|p5_sc00002_gene_887, Eg|p5_sc00054_gene_361, Eg|p5_sc00019_gene_274, Eg|p5_sc00001_gene_584, Eg|maker_p5_sc00006_augustus_gene_65.12, Eg|maker_p5_sc02555_augustus_gene_0.14, Eg|p5_sc00203_gene_61, Eg|p5_sc00010_gene_342, Eg|maker_p5_sc00007_augustus_gene_3.55, Eg|maker_p5_sc00099_snap_gene_16.71, …
2	GO:0044464	cell part	Cellular Component	GO:0005575, GO:0005623	cellular_component, cell	912.48	347	Eg|maker_p5_sc01569_augustus_gene_0.31, Eg|p5_sc00042_gene_77, Eg|p5_sc00066_gene_164, Eg|maker_p5_sc00121_augustus_gene_13.43, Eg|p5_sc00037_gene_426, Eg|p5_sc00001_gene_1088, Eg|maker_p5_sc00084_augustus_gene_4.35, Eg|p5_sc00048_gene_172, Eg|p5_sc00002_gene_887, Eg|p5_sc00080_gene_107, Eg|p5_sc00099_gene_152, Eg|p5_sc01435_gene_6, Eg|p5_sc00064_gene_252, Eg|p5_sc00013_gene_384, Eg|p5_sc00007_ge…
2	GO:0032991	macromolecular complex	Cellular Component	GO:0005575	cellular_component	98.32	72	Eg|p5_sc00017_gene_562, Eg|p5_sc00155_gene_88, Eg|maker_p5_sc00006_augustus_gene_19.45, Eg|maker_p5_sc00257_augustus_gene_6.31, Eg|maker_p5_sc00121_augustus_gene_13.43, Eg|p5_sc00066_gene_164, Eg|p5_sc00063_gene_241, Eg|p5_sc00011_gene_329, Eg|maker_p5_sc00084_augustus_gene_4.35, Eg|maker_p5_sc00001_snap_gene_135.86, Eg|p5_sc00003_gene_770, Eg|p5_sc00073_gene_50, Eg|p5_sc00008_gene_490, Eg|p5_sc0…
2	GO:0043226	organelle	Cellular Component	GO:0005575	cellular_component	294.07	276	Eg|p5_sc00066_gene_164, Eg|maker_p5_sc00121_augustus_gene_13.43, Eg|p5_sc00037_gene_426, Eg|maker_p5_sc00084_augustus_gene_4.35, Eg|p5_sc00002_gene_887, Eg|p5_sc00080_gene_107, Eg|p5_sc01435_gene_6, Eg|p5_sc00064_gene_252, Eg|p5_sc00013_gene_384, Eg|augustus_masked_p5_sc00028_processed_gene_44.6, Eg|p5_sc00182_gene_153, Eg|p5_sc00008_gene_490, Eg|p5_sc00009_gene_96, Eg|p5_sc00001_gene_584, Eg|mak…
2	GO:0005623	cell	Cellular Component	GO:0005575	cellular_component	548.08	347	Eg|maker_p5_sc01569_augustus_gene_0.31, Eg|p5_sc00042_gene_77, Eg|p5_sc00066_gene_164, Eg|maker_p5_sc00121_augustus_gene_13.43, Eg|p5_sc00037_gene_426, Eg|p5_sc00001_gene_1088, Eg|maker_p5_sc00084_augustus_gene_4.35, Eg|p5_sc00048_gene_172, Eg|p5_sc00002_gene_887, Eg|p5_sc00080_gene_107, Eg|p5_sc00099_gene_152, Eg|p5_sc01435_gene_6, Eg|p5_sc00064_gene_252, Eg|p5_sc00013_gene_384, Eg|p5_sc00007_ge…
2	GO:0016020	membrane	Cellular Component	GO:0005575	cellular_component	219.81	166	Eg|p5_sc00042_gene_77, Eg|p5_sc00013_gene_391, Eg|p5_sc00037_gene_426, Eg|p5_sc00356_gene_49, Eg|p5_sc00001_gene_1000, Eg|p5_sc00001_gene_1088, Eg|p5_sc00080_gene_107, Eg|p5_sc00048_gene_172, Eg|p5_sc00002_gene_887, Eg|p5_sc00054_gene_361, Eg|p5_sc00117_gene_156, Eg|p5_sc00013_gene_384, Eg|p5_sc00019_gene_274, Eg|p5_sc00182_gene_153, Eg|p5_sc00001_gene_584, Eg|maker_p5_sc00006_augustus_gene_65.12…
3	GO:0031975	envelope	Cellular Component	GO:0044464	cell part	22.28	41	Eg|maker_p5_sc00182_augustus_gene_12.126, Eg|maker_p5_sc00281_augustus_gene_7.42, Eg|p5_sc00005_gene_749, Eg|p5_sc00006_gene_23, Eg|p5_sc00089_gene_167, Eg|maker_p5_sc00121_augustus_gene_13.43, Eg|p5_sc00030_gene_155, Eg|p5_sc00057_gene_264, Eg|p5_sc00356_gene_49, Eg|maker_p5_sc00108_snap_gene_18.19, Eg|p5_sc00002_gene_887, Eg|p5_sc00044_gene_273, Eg|p5_sc00127_gene_28, Eg|p5_sc00121_gene_99, Eg|…
3	GO:0012505	endomembrane system	Cellular Component	GO:0044464	cell part	83.78	46	Eg|maker_p5_sc00028_augustus_gene_20.51, Eg|p5_sc00062_gene_272, Eg|maker_p5_sc00007_snap_gene_66.51, Eg|p5_sc00085_gene_50, Eg|p5_sc00038_gene_236, Eg|maker_p5_sc00121_augustus_gene_13.43, Eg|p5_sc00050_gene_84, Eg|p5_sc00356_gene_49, Eg|p5_sc00001_gene_1000, Eg|p5_sc00121_gene_56, Eg|p5_sc00010_gene_424, Eg|p5_sc00084_gene_232, Eg|p5_sc00001_gene_388, Eg|p5_sc00001_gene_543, Eg|p5_sc00004_gene_…
3	GO:0031224	intrinsic component of membrane	Cellular Component	GO:0044425	membrane part	60.66	98	Eg|p5_sc00013_gene_391, Eg|p5_sc00001_gene_1000, Eg|p5_sc00001_gene_1088, Eg|p5_sc00048_gene_172, Eg|p5_sc00002_gene_887, Eg|p5_sc00054_gene_361, Eg|p5_sc00019_gene_274, Eg|p5_sc00001_gene_584, Eg|maker_p5_sc00006_augustus_gene_65.12, Eg|maker_p5_sc02555_augustus_gene_0.14, Eg|p5_sc00203_gene_61, Eg|p5_sc00010_gene_342, Eg|maker_p5_sc00007_augustus_gene_3.55, Eg|p5_sc00050_gene_288, Eg|maker_p5_s…
3	GO:0044446	intracellular organelle part	Cellular Component	GO:0044424, GO:0044422, GO:0043229	intracellular part, organelle part, intracellular organelle	281.76	144	Eg|p5_sc00006_gene_23, Eg|maker_p5_sc00121_augustus_gene_13.43, Eg|p5_sc00066_gene_164, Eg|p5_sc00063_gene_241, Eg|p5_sc00037_gene_426, Eg|p5_sc00356_gene_49, Eg|p5_sc00080_gene_107, Eg|p5_sc00002_gene_887, Eg|maker_p5_sc00001_snap_gene_135.86, Eg|p5_sc00064_gene_252, Eg|p5_sc00182_gene_153, Eg|p5_sc00008_gene_490, Eg|maker_p5_sc00036_snap_gene_34.23, Eg|p5_sc00009_gene_96, Eg|maker_p5_sc00006_au…
3	GO:0044424	intracellular part	Cellular Component	GO:0044464, GO:0005622	cell part, intracellular	1081.43	323	Eg|maker_p5_sc01569_augustus_gene_0.31, Eg|p5_sc00066_gene_164, Eg|maker_p5_sc00121_augustus_gene_13.43, Eg|p5_sc00037_gene_426, Eg|maker_p5_sc00084_augustus_gene_4.35, Eg|p5_sc00002_gene_887, Eg|p5_sc00080_gene_107, Eg|p5_sc00099_gene_152, Eg|p5_sc01435_gene_6, Eg|p5_sc00064_gene_252, Eg|p5_sc00013_gene_384, Eg|augustus_masked_p5_sc00028_processed_gene_44.6, Eg|p5_sc00182_gene_153, Eg|p5_sc00008…
3	GO:0043227	membrane-bounded organelle	Cellular Component	GO:0043226	organelle	366.3	269	Eg|maker_p5_sc00121_augustus_gene_13.43, Eg|p5_sc00066_gene_164, Eg|p5_sc00037_gene_426, Eg|maker_p5_sc00084_augustus_gene_4.35, Eg|p5_sc00080_gene_107, Eg|p5_sc00002_gene_887, Eg|p5_sc01435_gene_6, Eg|p5_sc00064_gene_252, Eg|p5_sc00013_gene_384, Eg|augustus_masked_p5_sc00028_processed_gene_44.6, Eg|p5_sc00182_gene_153, Eg|p5_sc00001_gene_584, Eg|p5_sc00009_gene_96, Eg|maker_p5_sc00272_augustus_g…
3	GO:0043229	intracellular organelle	Cellular Component	GO:0043226, GO:0044424, GO:0005622	organelle, intracellular part, intracellular	479.32	276	Eg|maker_p5_sc00121_augustus_gene_13.43, Eg|p5_sc00066_gene_164, Eg|p5_sc00037_gene_426, Eg|maker_p5_sc00084_augustus_gene_4.35, Eg|p5_sc00080_gene_107, Eg|p5_sc00002_gene_887, Eg|p5_sc01435_gene_6, Eg|p5_sc00064_gene_252, Eg|p5_sc00013_gene_384, Eg|augustus_masked_p5_sc00028_processed_gene_44.6, Eg|p5_sc00182_gene_153, Eg|p5_sc00008_gene_490, Eg|p5_sc00001_gene_584, Eg|p5_sc00009_gene_96, Eg|mak…
3	GO:0043234	protein complex	Cellular Component	GO:0032991	macromolecular complex	23.28	45	Eg|p5_sc00103_gene_77, Eg|p5_sc00155_gene_88, Eg|p5_sc00034_gene_84, Eg|p5_sc00089_gene_167, Eg|maker_p5_sc00121_augustus_gene_13.43, Eg|p5_sc00066_gene_164, Eg|p5_sc00011_gene_329, Eg|maker_p5_sc00067_snap_gene_14.32, Eg|p5_sc00036_gene_307, Eg|maker_p5_sc00001_snap_gene_135.86, Eg|p5_sc00007_gene_685, Eg|p5_sc00008_gene_490, Eg|p5_sc00009_gene_168, Eg|p5_sc00001_gene_388, Eg|maker_p5_sc00072_sn…
3	GO:0005622	intracellular	Cellular Component	GO:0044464	cell part	1039.85	330	Eg|maker_p5_sc01569_augustus_gene_0.31, Eg|p5_sc00066_gene_164, Eg|maker_p5_sc00121_augustus_gene_13.43, Eg|p5_sc00037_gene_426, Eg|maker_p5_sc00084_augustus_gene_4.35, Eg|p5_sc00002_gene_887, Eg|p5_sc00080_gene_107, Eg|p5_sc00048_gene_172, Eg|p5_sc00099_gene_152, Eg|p5_sc01435_gene_6, Eg|p5_sc00064_gene_252, Eg|p5_sc00013_gene_384, Eg|augustus_masked_p5_sc00028_processed_gene_44.6, Eg|p5_sc00182…
4	GO:0031967	organelle envelope	Cellular Component	GO:0031975, GO:0043227, GO:0044446	envelope, membrane-bounded organelle, intracellular organelle part	37.13	41	Eg|maker_p5_sc00182_augustus_gene_12.126, Eg|maker_p5_sc00281_augustus_gene_7.42, Eg|p5_sc00005_gene_749, Eg|p5_sc00006_gene_23, Eg|p5_sc00089_gene_167, Eg|maker_p5_sc00121_augustus_gene_13.43, Eg|p5_sc00030_gene_155, Eg|p5_sc00057_gene_264, Eg|p5_sc00356_gene_49, Eg|maker_p5_sc00108_snap_gene_18.19, Eg|p5_sc00002_gene_887, Eg|p5_sc00044_gene_273, Eg|p5_sc00127_gene_28, Eg|p5_sc00121_gene_99, Eg|…
4	GO:0044444	cytoplasmic part	Cellular Component	GO:0044424, GO:0005737	intracellular part, cytoplasm	535.02	231	Eg|maker_p5_sc00121_augustus_gene_13.43, Eg|p5_sc00037_gene_426, Eg|p5_sc00080_gene_107, Eg|p5_sc00002_gene_887, Eg|p5_sc01435_gene_6, Eg|augustus_masked_p5_sc00028_processed_gene_44.6, Eg|p5_sc00182_gene_153, Eg|p5_sc00001_gene_584, Eg|maker_p5_sc00272_augustus_gene_4.45, Eg|p5_sc00004_gene_666, Eg|p5_sc00002_gene_198, Eg|maker_p5_sc00102_augustus_gene_11.58, Eg|p5_sc00009_gene_81, Eg|maker_p5_s…
4	GO:0044435	plastid part	Cellular Component	GO:0009536, GO:0044444, GO:0044446	plastid, cytoplasmic part, intracellular organelle part	120.67	66	Eg|p5_sc00008_gene_566, Eg|maker_p5_sc00182_augustus_gene_12.126, Eg|p5_sc00006_gene_23, Eg|p5_sc00025_gene_147, Eg|p5_sc00080_gene_107, Eg|p5_sc00002_gene_887, Eg|p5_sc00044_gene_273, Eg|p5_sc00093_gene_196, Eg|p5_sc00182_gene_153, Eg|p5_sc00180_gene_56, Eg|maker_p5_sc00008_augustus_gene_66.47, Eg|p5_sc00203_gene_61, Eg|maker_p5_sc00272_augustus_gene_4.45, Eg|p5_sc00055_gene_132, Eg|augustus_mas…
4	GO:0043231	intracellular membrane-bounded organelle	Cellular Component	GO:0043227, GO:0043229	membrane-bounded organelle, intracellular organelle	580.68	269	Eg|maker_p5_sc00121_augustus_gene_13.43, Eg|p5_sc00066_gene_164, Eg|p5_sc00037_gene_426, Eg|maker_p5_sc00084_augustus_gene_4.35, Eg|p5_sc00080_gene_107, Eg|p5_sc00002_gene_887, Eg|p5_sc01435_gene_6, Eg|p5_sc00064_gene_252, Eg|p5_sc00013_gene_384, Eg|augustus_masked_p5_sc00028_processed_gene_44.6, Eg|p5_sc00182_gene_153, Eg|p5_sc00001_gene_584, Eg|p5_sc00009_gene_96, Eg|maker_p5_sc00272_augustus_g…
4	GO:0016021	integral component of membrane	Cellular Component	GO:0031224	intrinsic component of membrane	100.5	98	Eg|p5_sc00013_gene_391, Eg|p5_sc00001_gene_1000, Eg|p5_sc00001_gene_1088, Eg|p5_sc00048_gene_172, Eg|p5_sc00002_gene_887, Eg|p5_sc00054_gene_361, Eg|p5_sc00019_gene_274, Eg|p5_sc00001_gene_584, Eg|maker_p5_sc00006_augustus_gene_65.12, Eg|maker_p5_sc02555_augustus_gene_0.14, Eg|p5_sc00203_gene_61, Eg|p5_sc00010_gene_342, Eg|maker_p5_sc00007_augustus_gene_3.55, Eg|p5_sc00050_gene_288, Eg|maker_p5_s…
4	GO:0005737	cytoplasm	Cellular Component	GO:0044424	intracellular part	591.04	260	Eg|maker_p5_sc01569_augustus_gene_0.31, Eg|maker_p5_sc00121_augustus_gene_13.43, Eg|p5_sc00037_gene_426, Eg|p5_sc00080_gene_107, Eg|p5_sc00002_gene_887, Eg|p5_sc01435_gene_6, Eg|p5_sc00099_gene_152, Eg|augustus_masked_p5_sc00028_processed_gene_44.6, Eg|p5_sc00182_gene_153, Eg|p5_sc00001_gene_584, Eg|maker_p5_sc00272_augustus_gene_4.45, Eg|p5_sc00004_gene_666, Eg|p5_sc00004_gene_665, Eg|p5_sc00002…
5	GO:0009536	plastid	Cellular Component	GO:0044444, GO:0043231	cytoplasmic part, intracellular membrane-bounded organelle	280.88	128	Eg|p5_sc00006_gene_23, Eg|maker_p5_sc00063_augustus_gene_30.47, Eg|p5_sc00080_gene_107, Eg|p5_sc00002_gene_887, Eg|p5_sc00003_gene_770, Eg|p5_sc01435_gene_6, Eg|p5_sc00077_gene_188, Eg|p5_sc00009_gene_16, Eg|augustus_masked_p5_sc00028_processed_gene_44.6, Eg|p5_sc00182_gene_153, Eg|p5_sc00036_gene_407, Eg|maker_p5_sc02555_augustus_gene_0.14, Eg|p5_sc00203_gene_61, Eg|p5_sc00004_gene_666, Eg|maker…
5	GO:0005739	mitochondrion	Cellular Component	GO:0044444, GO:0043231	cytoplasmic part, intracellular membrane-bounded organelle	55.7	50	Eg|p5_sc00034_gene_424, Eg|p5_sc00026_gene_160, Eg|p5_sc00044_gene_273, Eg|p5_sc00045_gene_364, Eg|p5_sc00180_gene_56, Eg|p5_sc00007_gene_466, Eg|maker_p5_sc00006_augustus_gene_65.12, Eg|p5_sc00026_gene_15, Eg|p5_sc00121_gene_197, Eg|p5_sc00203_gene_61, Eg|p5_sc00004_gene_666, Eg|p5_sc00194_gene_113, Eg|maker_p5_sc00043_augustus_gene_19.38, Eg|maker_p5_sc00279_snap_gene_8.41, Eg|p5_sc00140_gene_1…
5	GO:0044434	chloroplast part	Cellular Component	GO:0009507, GO:0044435	chloroplast, plastid part	131.52	63	Eg|p5_sc00008_gene_566, Eg|maker_p5_sc00182_augustus_gene_12.126, Eg|p5_sc00025_gene_147, Eg|p5_sc00006_gene_23, Eg|p5_sc00080_gene_107, Eg|p5_sc00002_gene_887, Eg|p5_sc00044_gene_273, Eg|p5_sc00093_gene_196, Eg|p5_sc00180_gene_56, Eg|p5_sc00182_gene_153, Eg|maker_p5_sc00008_augustus_gene_66.47, Eg|p5_sc00203_gene_61, Eg|maker_p5_sc00272_augustus_gene_4.45, Eg|p5_sc00055_gene_132, Eg|augustus_mas…
5	GO:0005634	nucleus	Cellular Component	GO:0043231	intracellular membrane-bounded organelle	123.72	73	Eg|p5_sc00079_gene_61, Eg|maker_p5_sc00257_augustus_gene_6.31, Eg|maker_p5_sc00121_augustus_gene_13.43, Eg|p5_sc00066_gene_164, Eg|augustus_masked_p5_sc00050_processed_gene_12.9, Eg|p5_sc00063_gene_241, Eg|p5_sc00356_gene_49, Eg|maker_p5_sc00084_augustus_gene_4.35, Eg|maker_p5_sc00001_snap_gene_135.86, Eg|p5_sc00003_gene_770, Eg|p5_sc00064_gene_252, Eg|p5_sc00833_gene_9, Eg|p5_sc00220_gene_65, Eg…
6	GO:0009507	chloroplast	Cellular Component	GO:0009536	plastid	205.39	120	Eg|p5_sc00006_gene_23, Eg|maker_p5_sc00063_augustus_gene_30.47, Eg|p5_sc00080_gene_107, Eg|p5_sc00002_gene_887, Eg|p5_sc00003_gene_770, Eg|p5_sc01435_gene_6, Eg|p5_sc00077_gene_188, Eg|p5_sc00009_gene_16, Eg|augustus_masked_p5_sc00028_processed_gene_44.6, Eg|p5_sc00182_gene_153, Eg|p5_sc00036_gene_407, Eg|maker_p5_sc02555_augustus_gene_0.14, Eg|p5_sc00203_gene_61, Eg|maker_p5_sc00272_augustus_gen…

## Sheet: Gene list
ID	Gene model ID
Eg_rgh_cnl_10	p5.00_sc00014_p0196
Eg_rgh_cnl_127	p5.00_sc00639_p0005
Eg_rgh_cnl_25	p5.00_sc00025_p0159
Eg_rgh_cnl_27	p5.00_sc00025_p0175
Eg_rgh_cnl_36	p5.00_sc00030_p0026
Eg_rgh_cnl_51	p5.00_sc00043_p0002
Eg_rgh_cnl_90	p5.00_sc00154_p0012
Eg_rgh_cnl_94	p5.00_sc00168_p0006
Eg_rgh_cnl_95	p5.00_sc00170_p0003
EgFAB2_1	p5.00_sc00091_p0032
EgFAB2_2	p5.00_sc00051_p0096
EgFAB2_3	p5.00_sc00125_p0015
EgFAB2_4	p5.00_sc00147_p0015
EgFAB2_5	p5.00_sc00229_p0026
EgFAB2_6	p5.00_sc00078_p0031
EgFATA_1	p5.00_sc00078_p0041
EgFATA_2	p5.00_sc00091_p0027
EgFATB_1	p5.00_sc00018_p0248
EgFATB_2	p5.00_sc00039_p0052
EgFATB_3	p5.00_sc00104_p0027
EgFATB_4	p5.00_sc00052_p0027
